# Supplementary material for: A synoptic review of the genus Thaumaspis Bolívar (Orthoptera, Tettigoniidae, Meconematinae) with the description of a new genus and four new species
Source: Zookeys. 2014 Sep 29;(443):11–33. doi: 10.3897/zookeys.443.7529 (PMC4205501; doi:10.3897/zookeys.443.7529)
Supplement: XML Treatment for Thaumaspis [file zookeys.443.7529-treatment1.xml]

<!DOCTYPE tp:taxon-treatment
  PUBLIC "-//TaxonX//DTD Taxonomic Treatment Publishing DTD v0 20100105//EN" "tax-treatment-NSO.dtd">
<tp:taxon-treatment xmlns:tp="http://www.plazi.org/taxpub"><tp:treatment-meta><kwd-group><label>Taxon classification</label><kwd><named-content content-type="kingdom">Animalia</named-content></kwd><kwd><named-content content-type="order">Orthoptera</named-content></kwd><kwd><named-content content-type="family">Tettigoniidae</named-content></kwd></kwd-group><mixed-citation publication-type="journal"><person-group><name><surname>Wang</surname><given-names>Hanqiang</given-names></name><name><surname>Liu</surname><given-names>Xianwei</given-names></name><name><surname>Li</surname><given-names>Kai</given-names></name></person-group><article-title>A synoptic review of the genus <tp:taxon-name><tp:taxon-name-part taxon-name-part-type="genus">Thaumaspis</tp:taxon-name-part></tp:taxon-name> Bolívar (<tp:taxon-name><tp:taxon-name-part taxon-name-part-type="order">Orthoptera</tp:taxon-name-part></tp:taxon-name>, <tp:taxon-name><tp:taxon-name-part taxon-name-part-type="family">Tettigoniidae</tp:taxon-name-part></tp:taxon-name>, <tp:taxon-name><tp:taxon-name-part taxon-name-part-type="subfamily">Meconematinae</tp:taxon-name-part></tp:taxon-name>) with the description of a new genus and four new species</article-title><source>Zookeys</source><day>29</day><month>9</month><year>2014</year><volume>2014</volume><issue>443</issue><fpage>11</fpage><lpage>33</lpage><pub-id pub-id-type="doi">10.3897/zookeys.443.7529</pub-id></mixed-citation></tp:treatment-meta><tp:nomenclature><label>Genus</label><tp:taxon-name>
                            <tp:taxon-name-part taxon-name-part-type="genus">Thaumaspis</tp:taxon-name-part>
                        </tp:taxon-name><tp:taxon-authority>Bolívar, 1900</tp:taxon-authority><tp:nomenclature-citation-list><tp:nomenclature-citation><tp:taxon-name><tp:taxon-name-part taxon-name-part-type="genus">Thaumaspis</tp:taxon-name-part></tp:taxon-name><comment>: <xref ref-type="bibr" rid="B4">Bolívar 1900</xref>: 768, t. 11, figs 11a–b; <xref ref-type="bibr" rid="B11">Kirby 1906</xref>: 373; <xref ref-type="bibr" rid="B6">Caudell 1912</xref>: 2; <xref ref-type="bibr" rid="B10">Karny 1924</xref>: 135; <xref ref-type="bibr" rid="B1">Beier 1966</xref>: 280; <xref ref-type="bibr" rid="B7">Gorochov 1993</xref>: 261; <xref ref-type="bibr" rid="B9">Jin and Xia 1994</xref>: 26; <xref ref-type="bibr" rid="B14">Otte 1997</xref>: 97; <xref ref-type="bibr" rid="B8">Gorochov 1998</xref>: 114.</comment></tp:nomenclature-citation></tp:nomenclature-citation-list></tp:nomenclature><tp:treatment-sec sec-type="Type species"><title>Type species.</title><p><tp:taxon-name><tp:taxon-name-part taxon-name-part-type="genus">Thaumaspis</tp:taxon-name-part> <tp:taxon-name-part taxon-name-part-type="species">trigonurus</tp:taxon-name-part></tp:taxon-name> Bolívar, 1900.</p></tp:treatment-sec><tp:treatment-sec sec-type="Description"><title>Description.</title><p>Body small sized. Head opisthognathous. Fastigium of vertex short without sulcus dorsally, face extremely oblique, last segment of maxillary palpi longer than the preceding. Pronotum with low lateral lobes, humeral sinus absent; auditory foramina of thorax entirely exposed. Tegmina shorter than pronotum, with the stridulating organ in male, hind wing degraded. Auditory foramina of fore tibiae opened, hind tibiae with 2 pairs of apical spurs. Male 10<sup>th</sup> abdominal tergite bearing a single process on posterior margin or absence, cerci elongate with processes, subgenital fig with short styli, genitalia entirely membranous. Female subgenital fig nearly triangular, ovipositor shorter than hind femora, ventral valve with a small apical hook.</p></tp:treatment-sec><tp:treatment-sec sec-type="Diagnosis"><title>Diagnosis.</title><p>The opisthognathous head and low lateral lobes of pronotum can easily distinguished them from other genera, for now <tp:taxon-name><tp:taxon-name-part taxon-name-part-type="genus">Thaumaspis</tp:taxon-name-part></tp:taxon-name> is the only genus with opisthognathous head of tribe <tp:taxon-name><tp:taxon-name-part taxon-name-part-type="tribe">Meconematini</tp:taxon-name-part></tp:taxon-name>.</p><!--PageBreak--></tp:treatment-sec><ref-list><ref id="B4"><mixed-citation xmlns:xlink="http://www.w3.org/1999/xlink" xlink:type="simple"><person-group><name name-style="western"><surname>Bolívar</surname><given-names>I</given-names></name></person-group> (<year>1900</year>) <article-title>Les Orthopteres de St-Joseph’s College a trichinopoly (Sud de I’Inde).</article-title><source>Annales de la Société Entomologique de France</source><volume>68</volume>: <fpage>761</fpage>–<lpage>812</lpage>.</mixed-citation></ref><ref id="B11"><mixed-citation xmlns:xlink="http://www.w3.org/1999/xlink" xlink:type="simple"><person-group><name name-style="western"><surname>Kirby</surname><given-names>WF</given-names></name></person-group> (<year>1906</year>) <source>A Synonymic Catalogue of <tp:taxon-name><tp:taxon-name-part taxon-name-part-type="order">Orthoptera</tp:taxon-name-part></tp:taxon-name>. 2: pt. 1.</source><size units="page">562 pp</size>.</mixed-citation></ref><ref id="B6"><mixed-citation xmlns:xlink="http://www.w3.org/1999/xlink" xlink:type="simple"><person-group><name name-style="western"><surname>Caudell</surname><given-names>AN</given-names></name></person-group> (<year>1912</year>) <article-title><tp:taxon-name><tp:taxon-name-part taxon-name-part-type="order">Orthoptera</tp:taxon-name-part></tp:taxon-name>. Family <tp:taxon-name><tp:taxon-name-part taxon-name-part-type="family">Locustidae</tp:taxon-name-part></tp:taxon-name>, Subfamilies <tp:taxon-name><tp:taxon-name-part taxon-name-part-type="subfamily">Meconeminae</tp:taxon-name-part></tp:taxon-name>, <tp:taxon-name><tp:taxon-name-part taxon-name-part-type="subfamily">Phyllophorinae</tp:taxon-name-part></tp:taxon-name>, <tp:taxon-name><tp:taxon-name-part taxon-name-part-type="subfamily">Tympanophyllorinae</tp:taxon-name-part></tp:taxon-name>, <tp:taxon-name><tp:taxon-name-part taxon-name-part-type="subfamily">Phasgonurinae</tp:taxon-name-part></tp:taxon-name>, <tp:taxon-name><tp:taxon-name-part taxon-name-part-type="subfamily">Phasmodinae</tp:taxon-name-part></tp:taxon-name>, <tp:taxon-name><tp:taxon-name-part taxon-name-part-type="subfamily">Bradyporinae</tp:taxon-name-part></tp:taxon-name>.</article-title><source>Genera Insectorum</source><volume>138</volume>: <fpage>1</fpage>–<lpage>25</lpage>.</mixed-citation></ref><ref id="B10"><mixed-citation xmlns:xlink="http://www.w3.org/1999/xlink" xlink:type="simple"><person-group><name name-style="western"><surname>Karny</surname><given-names>HH</given-names></name></person-group> (<year>1924</year>) <article-title>VII. Prodromus der Malayischen <tp:taxon-name><tp:taxon-name-part taxon-name-part-type="subfamily">Meconeminae</tp:taxon-name-part></tp:taxon-name>.</article-title><source>Treubia</source><volume>5</volume>(<issue>1/3</issue>): <fpage>105</fpage>–<lpage>136</lpage>.</mixed-citation></ref><ref id="B1"><mixed-citation xmlns:xlink="http://www.w3.org/1999/xlink" xlink:type="simple"><person-group><name name-style="western"><surname>Beier</surname><given-names>M</given-names></name></person-group> (<year>1966</year>) <article-title><tp:taxon-name><tp:taxon-name-part taxon-name-part-type="family">Tettigoniidae</tp:taxon-name-part></tp:taxon-name>: Subfam. <tp:taxon-name><tp:taxon-name-part taxon-name-part-type="subfamily">Meconematinae</tp:taxon-name-part></tp:taxon-name>, <tp:taxon-name><tp:taxon-name-part taxon-name-part-type="subfamily">Mecopodinae</tp:taxon-name-part></tp:taxon-name>, <tp:taxon-name><tp:taxon-name-part taxon-name-part-type="subfamily">Phyllophorinae</tp:taxon-name-part></tp:taxon-name>.</article-title><source>Orthopterorum Catalogus</source><volume>9</volume>: <fpage>247</fpage>–<lpage>342</lpage>.</mixed-citation></ref><ref id="B7"><mixed-citation xmlns:xlink="http://www.w3.org/1999/xlink" xlink:type="simple"><person-group><name name-style="western"><surname>Gorochov</surname><given-names>AV</given-names></name></person-group> (<year>1993</year>) <article-title>A contribution to the knowledge of the tribe <tp:taxon-name><tp:taxon-name-part taxon-name-part-type="tribe">Meconematini</tp:taxon-name-part></tp:taxon-name> (<tp:taxon-name><tp:taxon-name-part taxon-name-part-type="order">Orthoptera</tp:taxon-name-part></tp:taxon-name>: <tp:taxon-name><tp:taxon-name-part taxon-name-part-type="family">Tettigoniidae</tp:taxon-name-part></tp:taxon-name>).</article-title><source>Zoosystematica Rossica</source><volume>2</volume>(<issue>1</issue>): <fpage>63</fpage>–<lpage>92</lpage>.</mixed-citation></ref><ref id="B9"><mixed-citation xmlns:xlink="http://www.w3.org/1999/xlink" xlink:type="simple"><person-group><name name-style="western"><surname>Jin</surname><given-names>XB</given-names></name><name name-style="western"><surname>Xia</surname><given-names>KL</given-names></name></person-group> (<year>1994</year>) <article-title>An Index-Catalogue of Chinese <tp:taxon-name><tp:taxon-name-part taxon-name-part-type="superfamily">Tettigoniodea</tp:taxon-name-part></tp:taxon-name> (<tp:taxon-name><tp:taxon-name-part taxon-name-part-type="superfamily">Orthopteroidea</tp:taxon-name-part></tp:taxon-name>: <tp:taxon-name><tp:taxon-name-part taxon-name-part-type="order">Grylloptera</tp:taxon-name-part></tp:taxon-name>).</article-title><source>Journal of <tp:taxon-name><tp:taxon-name-part taxon-name-part-type="order">Orthoptera</tp:taxon-name-part></tp:taxon-name> Research</source><volume>3</volume>: <fpage>15</fpage>–<lpage>41</lpage>.</mixed-citation></ref><ref id="B14"><mixed-citation xmlns:xlink="http://www.w3.org/1999/xlink" xlink:type="simple"><person-group><name name-style="western"><surname>Otte</surname><given-names>D</given-names></name></person-group> (<year>1997</year>) <chapter-title><tp:taxon-name><tp:taxon-name-part taxon-name-part-type="order">Orthoptera</tp:taxon-name-part></tp:taxon-name> Species File 7: <tp:taxon-name><tp:taxon-name-part taxon-name-part-type="superfamily">Tettigonioidea</tp:taxon-name-part></tp:taxon-name>.</chapter-title><source>The Orthopterist’s Society at The Academy of Natural Sciences of Philadelphia</source>. <fpage>97</fpage>–<lpage>98</lpage>.</mixed-citation></ref><ref id="B8"><mixed-citation xmlns:xlink="http://www.w3.org/1999/xlink" xlink:type="simple"><person-group><name name-style="western"><surname>Gorochov</surname><given-names>AV</given-names></name></person-group> (<year>1998</year>) <article-title>New and little known <tp:taxon-name><tp:taxon-name-part taxon-name-part-type="subfamily">Meconematinae</tp:taxon-name-part></tp:taxon-name> of the tribes <tp:taxon-name><tp:taxon-name-part taxon-name-part-type="tribe">Meconematini</tp:taxon-name-part></tp:taxon-name> and <tp:taxon-name><tp:taxon-name-part taxon-name-part-type="tribe">Phlugidini</tp:taxon-name-part></tp:taxon-name> (<tp:taxon-name><tp:taxon-name-part taxon-name-part-type="order">Orthoptera</tp:taxon-name-part></tp:taxon-name>: <tp:taxon-name><tp:taxon-name-part taxon-name-part-type="family">Tettigoniidae</tp:taxon-name-part></tp:taxon-name>).</article-title><source>Zoosystematica Rossica</source><volume>7</volume>(<issue>1</issue>): <fpage>101</fpage>–<lpage>131</lpage>.</mixed-citation></ref></ref-list></tp:taxon-treatment>
