# Supplementary material for: A synoptic review of the genus Thaumaspis Bolívar (Orthoptera, Tettigoniidae, Meconematinae) with the description of a new genus and four new species
Source: Zookeys. 2014 Sep 29;(443):11–33. doi: 10.3897/zookeys.443.7529 (PMC4205501; doi:10.3897/zookeys.443.7529)
Supplement: XML Treatment for Thaumaspis? siccifolii [file zookeys.443.7529-treatment4.xml]

<!DOCTYPE tp:taxon-treatment
  PUBLIC "-//TaxonX//DTD Taxonomic Treatment Publishing DTD v0 20100105//EN" "tax-treatment-NSO.dtd">
<tp:taxon-treatment xmlns:tp="http://www.plazi.org/taxpub"><tp:treatment-meta><kwd-group><label>Taxon classification</label><kwd><named-content content-type="kingdom">Animalia</named-content></kwd><kwd><named-content content-type="order">Orthoptera</named-content></kwd><kwd><named-content content-type="family">Tettigoniidae</named-content></kwd></kwd-group><mixed-citation publication-type="journal"><person-group><name><surname>Wang</surname><given-names>Hanqiang</given-names></name><name><surname>Liu</surname><given-names>Xianwei</given-names></name><name><surname>Li</surname><given-names>Kai</given-names></name></person-group><article-title>A synoptic review of the genus <tp:taxon-name><tp:taxon-name-part taxon-name-part-type="genus">Thaumaspis</tp:taxon-name-part></tp:taxon-name> Bolívar (<tp:taxon-name><tp:taxon-name-part taxon-name-part-type="order">Orthoptera</tp:taxon-name-part></tp:taxon-name>, <tp:taxon-name><tp:taxon-name-part taxon-name-part-type="family">Tettigoniidae</tp:taxon-name-part></tp:taxon-name>, <tp:taxon-name><tp:taxon-name-part taxon-name-part-type="subfamily">Meconematinae</tp:taxon-name-part></tp:taxon-name>) with the description of a new genus and four new species</article-title><source>Zookeys</source><day>29</day><month>9</month><year>2014</year><volume>2014</volume><issue>443</issue><fpage>11</fpage><lpage>33</lpage><pub-id pub-id-type="doi">10.3897/zookeys.443.7529</pub-id></mixed-citation></tp:treatment-meta><tp:nomenclature><label>2.</label><tp:taxon-name>
                            <tp:taxon-name-part taxon-name-part-type="genus">Thaumaspis</tp:taxon-name-part>?
                            <tp:taxon-name-part taxon-name-part-type="species">siccifolii</tp:taxon-name-part>
                        </tp:taxon-name><tp:taxon-authority>(Karny, 1922)</tp:taxon-authority><xref ref-type="fig" rid="F2">Figs 7–11</xref><tp:nomenclature-citation-list><tp:nomenclature-citation><tp:taxon-name><tp:taxon-name-part taxon-name-part-type="genus">Cecidophaga</tp:taxon-name-part> <tp:taxon-name-part taxon-name-part-type="species">siccifolii</tp:taxon-name-part></tp:taxon-name><comment>: Karny 1922: 299, fig. 3.</comment></tp:nomenclature-citation><tp:nomenclature-citation><tp:taxon-name><tp:taxon-name-part taxon-name-part-type="genus">Thaumaspis</tp:taxon-name-part> <tp:taxon-name-part taxon-name-part-type="species">siccifolii</tp:taxon-name-part></tp:taxon-name><comment>: <xref ref-type="bibr" rid="B10">Karny 1924</xref>: 135, figs 54 a– f; <xref ref-type="bibr" rid="B1">Beier 1966</xref>: 280.</comment></tp:nomenclature-citation><tp:nomenclature-citation><tp:taxon-name><tp:taxon-name-part taxon-name-part-type="genus">Thaumaspis</tp:taxon-name-part> (<tp:taxon-name-part taxon-name-part-type="subgenus">Thaumaspis</tp:taxon-name-part>) <tp:taxon-name-part taxon-name-part-type="species">siccifolii</tp:taxon-name-part></tp:taxon-name><comment>: <xref ref-type="bibr" rid="B14">Otte 1997</xref>: 98.</comment></tp:nomenclature-citation></tp:nomenclature-citation-list></tp:nomenclature><tp:treatment-sec sec-type="Diagnosis"><title>Diagnosis.</title><p>Head hypognathous. Male 10<sup>th</sup> abdominal tergite transverse, middle lobe divided into 2 finger-shaped apices (Fig. <xref ref-type="fig" rid="F2">8</xref>). Cerci extremely incurved, ventral base and subapex widened (Fig. <xref ref-type="fig" rid="F2">9</xref>). Subgenital fig almost trapezoidal. Female subgenital fig almost circular (Fig. <xref ref-type="fig" rid="F2">10</xref>).</p></tp:treatment-sec><tp:treatment-sec sec-type="Coloration"><title>Coloration.</title><p>Body olive-green, eyes darkish, antennae with dark rings.</p></tp:treatment-sec><tp:treatment-sec sec-type="Measurement"><title>Measurement.</title><p>(length in mm) Body, ♂8.0, ♀8.5–9.5; pronotum, ♂3.0, ♀2.5; tegmina, ♂♀3.0; hind femora, ♂♀8.0–8.5; ovipositor, ♀5.5–6.0.</p></tp:treatment-sec><tp:treatment-sec sec-type="Discussion"><title>Discussion.</title><p>The general features of this species ally to <tp:taxon-name><tp:taxon-name-part taxon-name-part-type="genus">Cecidophagula</tp:taxon-name-part></tp:taxon-name>, such as characters of head and wings. Actually, it had been described as a <tp:taxon-name><tp:taxon-name-part taxon-name-part-type="genus">Cecidophagula</tp:taxon-name-part></tp:taxon-name> originally before Karny assigned it to <tp:taxon-name><tp:taxon-name-part taxon-name-part-type="genus">Thaumaspis</tp:taxon-name-part></tp:taxon-name> in consideration of the single process of genital segments. Gorochov excluded this species in his study (1993, 1998). Since we are unable to examine type material we still leave it in <tp:taxon-name><tp:taxon-name-part taxon-name-part-type="genus">Thaumaspis</tp:taxon-name-part></tp:taxon-name>.</p></tp:treatment-sec><tp:treatment-sec sec-type="Distribution"><title>Distribution.</title><p>Indonesia.</p><fig id="F2" position="float" orientation="portrait"><label>Figures 7–11.</label><caption><p><tp:taxon-name><tp:taxon-name-part taxon-name-part-type="genus">Thaumaspis</tp:taxon-name-part></tp:taxon-name>? <italic>siccifolii</italic> (Karny, 1922) (after OSF website and Karny) <bold>7</bold> pronotum and tegmina, lateral view <bold>8</bold> end of male abdomen, dorsal-lateral view <bold>9</bold> end of male abdomen, ventral view <bold>10</bold> subgenital fig of female, ventral view (after Karny) <bold>11</bold> female abdomen terminal, lateral view.</p></caption><graphic xmlns:xlink="http://www.w3.org/1999/xlink" xlink:href="zookeys-443-011-g002.jpg" position="float" orientation="portrait" xlink:type="simple" id="oo_32228.jpg"/></fig></tp:treatment-sec><ref-list><ref id="B10"><mixed-citation xmlns:xlink="http://www.w3.org/1999/xlink" xlink:type="simple"><person-group><name name-style="western"><surname>Karny</surname><given-names>HH</given-names></name></person-group> (<year>1924</year>) <article-title>VII. Prodromus der Malayischen <tp:taxon-name><tp:taxon-name-part taxon-name-part-type="subfamily">Meconeminae</tp:taxon-name-part></tp:taxon-name>.</article-title><source>Treubia</source><volume>5</volume>(<issue>1/3</issue>): <fpage>105</fpage>–<lpage>136</lpage>.</mixed-citation></ref><ref id="B1"><mixed-citation xmlns:xlink="http://www.w3.org/1999/xlink" xlink:type="simple"><person-group><name name-style="western"><surname>Beier</surname><given-names>M</given-names></name></person-group> (<year>1966</year>) <article-title><tp:taxon-name><tp:taxon-name-part taxon-name-part-type="family">Tettigoniidae</tp:taxon-name-part></tp:taxon-name>: Subfam. <tp:taxon-name><tp:taxon-name-part taxon-name-part-type="subfamily">Meconematinae</tp:taxon-name-part></tp:taxon-name>, <tp:taxon-name><tp:taxon-name-part taxon-name-part-type="subfamily">Mecopodinae</tp:taxon-name-part></tp:taxon-name>, <tp:taxon-name><tp:taxon-name-part taxon-name-part-type="subfamily">Phyllophorinae</tp:taxon-name-part></tp:taxon-name>.</article-title><source>Orthopterorum Catalogus</source><volume>9</volume>: <fpage>247</fpage>–<lpage>342</lpage>.</mixed-citation></ref><ref id="B14"><mixed-citation xmlns:xlink="http://www.w3.org/1999/xlink" xlink:type="simple"><person-group><name name-style="western"><surname>Otte</surname><given-names>D</given-names></name></person-group> (<year>1997</year>) <chapter-title><tp:taxon-name><tp:taxon-name-part taxon-name-part-type="order">Orthoptera</tp:taxon-name-part></tp:taxon-name> Species File 7: <tp:taxon-name><tp:taxon-name-part taxon-name-part-type="superfamily">Tettigonioidea</tp:taxon-name-part></tp:taxon-name>.</chapter-title><source>The Orthopterist’s Society at The Academy of Natural Sciences of Philadelphia</source>. <fpage>97</fpage>–<lpage>98</lpage>.</mixed-citation></ref></ref-list></tp:taxon-treatment>
