# Supplementary material for: A synoptic review of the genus Thaumaspis Bolívar (Orthoptera, Tettigoniidae, Meconematinae) with the description of a new genus and four new species
Source: Zookeys. 2014 Sep 29;(443):11–33. doi: 10.3897/zookeys.443.7529 (PMC4205501; doi:10.3897/zookeys.443.7529)
Supplement: XML Treatment for Thaumaspis (Thaumaspis) castetsi [file zookeys.443.7529-treatment6.xml]

<!DOCTYPE tp:taxon-treatment
  PUBLIC "-//TaxonX//DTD Taxonomic Treatment Publishing DTD v0 20100105//EN" "tax-treatment-NSO.dtd">
<tp:taxon-treatment xmlns:tp="http://www.plazi.org/taxpub"><tp:treatment-meta><kwd-group><label>Taxon classification</label><kwd><named-content content-type="kingdom">Animalia</named-content></kwd><kwd><named-content content-type="order">Orthoptera</named-content></kwd><kwd><named-content content-type="family">Tettigoniidae</named-content></kwd></kwd-group><mixed-citation publication-type="journal"><person-group><name><surname>Wang</surname><given-names>Hanqiang</given-names></name><name><surname>Liu</surname><given-names>Xianwei</given-names></name><name><surname>Li</surname><given-names>Kai</given-names></name></person-group><article-title>A synoptic review of the genus <tp:taxon-name><tp:taxon-name-part taxon-name-part-type="genus">Thaumaspis</tp:taxon-name-part></tp:taxon-name> Bolívar (<tp:taxon-name><tp:taxon-name-part taxon-name-part-type="order">Orthoptera</tp:taxon-name-part></tp:taxon-name>, <tp:taxon-name><tp:taxon-name-part taxon-name-part-type="family">Tettigoniidae</tp:taxon-name-part></tp:taxon-name>, <tp:taxon-name><tp:taxon-name-part taxon-name-part-type="subfamily">Meconematinae</tp:taxon-name-part></tp:taxon-name>) with the description of a new genus and four new species</article-title><source>Zookeys</source><day>29</day><month>9</month><year>2014</year><volume>2014</volume><issue>443</issue><fpage>11</fpage><lpage>33</lpage><pub-id pub-id-type="doi">10.3897/zookeys.443.7529</pub-id></mixed-citation></tp:treatment-meta><tp:nomenclature><label>4.</label><tp:taxon-name>
                            <tp:taxon-name-part taxon-name-part-type="genus">Thaumaspis</tp:taxon-name-part>
                            (<tp:taxon-name-part taxon-name-part-type="subgenus">Thaumaspis</tp:taxon-name-part>)
                            <tp:taxon-name-part taxon-name-part-type="species">castetsi</tp:taxon-name-part>
                        </tp:taxon-name><tp:taxon-authority>Gorochov, 1993</tp:taxon-authority><xref ref-type="fig" rid="F4">Figs 14</xref><xref ref-type="fig" rid="F4">–16</xref><tp:nomenclature-citation-list><tp:nomenclature-citation><tp:taxon-name><tp:taxon-name-part taxon-name-part-type="genus">Thaumaspis</tp:taxon-name-part> (<tp:taxon-name-part taxon-name-part-type="subgenus">Thaumaspis</tp:taxon-name-part>) <tp:taxon-name-part taxon-name-part-type="species">castetsi</tp:taxon-name-part></tp:taxon-name><comment>: <xref ref-type="bibr" rid="B7">Gorochov 1993</xref>: 83, figs 177– 179, 263; <xref ref-type="bibr" rid="B8">Gorochov 1998</xref>: 114.</comment></tp:nomenclature-citation></tp:nomenclature-citation-list></tp:nomenclature><tp:treatment-sec sec-type="Diagnosis"><title>Diagnosis.</title><p>Female subgenital fig transverse, hind margin with middle circular convex (Fig. <xref ref-type="fig" rid="F4">15</xref>). Ovipositor almost straight (Fig. <xref ref-type="fig" rid="F4">16</xref>). Male unknown.</p></tp:treatment-sec><tp:treatment-sec sec-type="Coloration"><title>Coloration.</title><p>Body yellowish, unicolor.</p></tp:treatment-sec><tp:treatment-sec sec-type="Measurement"><title>Measurement.</title><p>(length in mm) Body, ♀11.0; pronotum, ♀3.7; tegmina, ♀2.4; hind femora, ♀7.5; ovipositor, ♀7.0.</p></tp:treatment-sec><tp:treatment-sec sec-type="Distribution"><title>Distribution.</title><p>India.</p><fig id="F4" position="float" orientation="portrait"><label>Figures 14–16.</label><caption><p><tp:taxon-name><tp:taxon-name-part taxon-name-part-type="genus">Thaumaspis</tp:taxon-name-part> (<tp:taxon-name-part taxon-name-part-type="subgenus">Thaumaspis</tp:taxon-name-part>) <tp:taxon-name-part taxon-name-part-type="species">castetsi</tp:taxon-name-part></tp:taxon-name> Gorochov, 1993 (after OSF website) <bold>14</bold> head, pronotum and tegmina, lateral view <bold>15</bold> subgenital fig of female, ventral view <bold>16</bold> female abdomen terminal, lateral view.</p></caption><graphic xmlns:xlink="http://www.w3.org/1999/xlink" xlink:href="zookeys-443-011-g004.jpg" position="float" orientation="portrait" xlink:type="simple" id="oo_32230.jpg"/></fig></tp:treatment-sec><ref-list><ref id="B7"><mixed-citation xmlns:xlink="http://www.w3.org/1999/xlink" xlink:type="simple"><person-group><name name-style="western"><surname>Gorochov</surname><given-names>AV</given-names></name></person-group> (<year>1993</year>) <article-title>A contribution to the knowledge of the tribe <tp:taxon-name><tp:taxon-name-part taxon-name-part-type="tribe">Meconematini</tp:taxon-name-part></tp:taxon-name> (<tp:taxon-name><tp:taxon-name-part taxon-name-part-type="order">Orthoptera</tp:taxon-name-part></tp:taxon-name>: <tp:taxon-name><tp:taxon-name-part taxon-name-part-type="family">Tettigoniidae</tp:taxon-name-part></tp:taxon-name>).</article-title><source>Zoosystematica Rossica</source><volume>2</volume>(<issue>1</issue>): <fpage>63</fpage>–<lpage>92</lpage>.</mixed-citation></ref><ref id="B8"><mixed-citation xmlns:xlink="http://www.w3.org/1999/xlink" xlink:type="simple"><person-group><name name-style="western"><surname>Gorochov</surname><given-names>AV</given-names></name></person-group> (<year>1998</year>) <article-title>New and little known <tp:taxon-name><tp:taxon-name-part taxon-name-part-type="subfamily">Meconematinae</tp:taxon-name-part></tp:taxon-name> of the tribes <tp:taxon-name><tp:taxon-name-part taxon-name-part-type="tribe">Meconematini</tp:taxon-name-part></tp:taxon-name> and <tp:taxon-name><tp:taxon-name-part taxon-name-part-type="tribe">Phlugidini</tp:taxon-name-part></tp:taxon-name> (<tp:taxon-name><tp:taxon-name-part taxon-name-part-type="order">Orthoptera</tp:taxon-name-part></tp:taxon-name>: <tp:taxon-name><tp:taxon-name-part taxon-name-part-type="family">Tettigoniidae</tp:taxon-name-part></tp:taxon-name>).</article-title><source>Zoosystematica Rossica</source><volume>7</volume>(<issue>1</issue>): <fpage>101</fpage>–<lpage>131</lpage>.</mixed-citation></ref></ref-list></tp:taxon-treatment>
