# Supplementary material for: A synoptic review of the genus Thaumaspis Bolívar (Orthoptera, Tettigoniidae, Meconematinae) with the description of a new genus and four new species
Source: Zookeys. 2014 Sep 29;(443):11–33. doi: 10.3897/zookeys.443.7529 (PMC4205501; doi:10.3897/zookeys.443.7529)
Supplement: XML Treatment for Athaumaspis [file zookeys.443.7529-treatment10.xml]

<!DOCTYPE tp:taxon-treatment
  PUBLIC "-//TaxonX//DTD Taxonomic Treatment Publishing DTD v0 20100105//EN" "tax-treatment-NSO.dtd">
<tp:taxon-treatment xmlns:tp="http://www.plazi.org/taxpub"><tp:treatment-meta><kwd-group><label>Taxon classification</label><kwd><named-content content-type="kingdom">Animalia</named-content></kwd><kwd><named-content content-type="order">Orthoptera</named-content></kwd><kwd><named-content content-type="family">Tettigoniidae</named-content></kwd></kwd-group><mixed-citation publication-type="journal"><person-group><name><surname>Wang</surname><given-names>Hanqiang</given-names></name><name><surname>Liu</surname><given-names>Xianwei</given-names></name><name><surname>Li</surname><given-names>Kai</given-names></name></person-group><article-title>A synoptic review of the genus <tp:taxon-name><tp:taxon-name-part taxon-name-part-type="genus">Thaumaspis</tp:taxon-name-part></tp:taxon-name> Bolívar (<tp:taxon-name><tp:taxon-name-part taxon-name-part-type="order">Orthoptera</tp:taxon-name-part></tp:taxon-name>, <tp:taxon-name><tp:taxon-name-part taxon-name-part-type="family">Tettigoniidae</tp:taxon-name-part></tp:taxon-name>, <tp:taxon-name><tp:taxon-name-part taxon-name-part-type="subfamily">Meconematinae</tp:taxon-name-part></tp:taxon-name>) with the description of a new genus and four new species</article-title><source>Zookeys</source><day>29</day><month>9</month><year>2014</year><volume>2014</volume><issue>443</issue><fpage>11</fpage><lpage>33</lpage><pub-id pub-id-type="doi">10.3897/zookeys.443.7529</pub-id></mixed-citation></tp:treatment-meta><tp:nomenclature><label>Genus</label><tp:taxon-name>
                            <tp:taxon-name-part taxon-name-part-type="genus">Athaumaspis</tp:taxon-name-part>
                            <object-id xmlns:xlink="http://www.w3.org/1999/xlink" content-type="zoobank" xlink:type="simple">http://zoobank.org/D0F10EB4-C1F6-440C-A6B0-6723D1BD0506</object-id>
                        </tp:taxon-name><tp:taxon-authority>Wang &amp; Liu</tp:taxon-authority><tp:taxon-status xmlns:xlink="http://www.w3.org/1999/xlink" xlink:type="simple">gen. n.</tp:taxon-status></tp:nomenclature><tp:treatment-sec sec-type="Type species"><title>Type species.</title><p><tp:taxon-name><tp:taxon-name-part taxon-name-part-type="genus">Athaumaspis</tp:taxon-name-part> <tp:taxon-name-part taxon-name-part-type="species">minutus</tp:taxon-name-part></tp:taxon-name> sp. n.</p></tp:treatment-sec><tp:treatment-sec sec-type="Description"><title>Description.</title><p>Body small of this tribe. Head hypognathous, low in profile. Fastigium of vertex short with shallow furrow dorsally, last segment of maxillary palpi little longer than the preceding. Pronotum with lower paranota, humeral sinus absent; auditory foramina of thorax entirely exposed. Tegmina shorter than pronotum, with the stridulating organ in male, hind wing degraded. Auditory foramina of fore tibiae opened, hind tibiae with 2 pairs of apical spurs. Male 10<sup>th</sup> abdominal tergite with branched process at posterior margin, cerci elongate or branched, subgenital fig with short styli, genitalia entirely membranous. Female subgenital fig transverse, rounded at posterior margin, ovipositor short and upcurved, ventral valve with a small apical hook.</p></tp:treatment-sec><tp:treatment-sec sec-type="Diagnosis"><title>Diagnosis.</title><p>This new genus similar to <tp:taxon-name><tp:taxon-name-part taxon-name-part-type="genus">Thaumaspis</tp:taxon-name-part></tp:taxon-name> in body size and bearing posterior marginal process of abdominal tergite 10, but quite different by hypognathous head, marginal process of abdominal tergite 10 bifurcated.</p></tp:treatment-sec></tp:taxon-treatment>
