# Supplementary material for: A synoptic review of the genus Thaumaspis Bolívar (Orthoptera, Tettigoniidae, Meconematinae) with the description of a new genus and four new species
Source: Zookeys. 2014 Sep 29;(443):11–33. doi: 10.3897/zookeys.443.7529 (PMC4205501; doi:10.3897/zookeys.443.7529)
Supplement: XML Treatment for Athaumaspis minutus [file zookeys.443.7529-treatment11.xml]

<!DOCTYPE tp:taxon-treatment
  PUBLIC "-//TaxonX//DTD Taxonomic Treatment Publishing DTD v0 20100105//EN" "tax-treatment-NSO.dtd">
<tp:taxon-treatment xmlns:tp="http://www.plazi.org/taxpub"><tp:treatment-meta><kwd-group><label>Taxon classification</label><kwd><named-content content-type="kingdom">Animalia</named-content></kwd><kwd><named-content content-type="order">Orthoptera</named-content></kwd><kwd><named-content content-type="family">Tettigoniidae</named-content></kwd></kwd-group><mixed-citation publication-type="journal"><person-group><name><surname>Wang</surname><given-names>Hanqiang</given-names></name><name><surname>Liu</surname><given-names>Xianwei</given-names></name><name><surname>Li</surname><given-names>Kai</given-names></name></person-group><article-title>A synoptic review of the genus <tp:taxon-name><tp:taxon-name-part taxon-name-part-type="genus">Thaumaspis</tp:taxon-name-part></tp:taxon-name> Bolívar (<tp:taxon-name><tp:taxon-name-part taxon-name-part-type="order">Orthoptera</tp:taxon-name-part></tp:taxon-name>, <tp:taxon-name><tp:taxon-name-part taxon-name-part-type="family">Tettigoniidae</tp:taxon-name-part></tp:taxon-name>, <tp:taxon-name><tp:taxon-name-part taxon-name-part-type="subfamily">Meconematinae</tp:taxon-name-part></tp:taxon-name>) with the description of a new genus and four new species</article-title><source>Zookeys</source><day>29</day><month>9</month><year>2014</year><volume>2014</volume><issue>443</issue><fpage>11</fpage><lpage>33</lpage><pub-id pub-id-type="doi">10.3897/zookeys.443.7529</pub-id></mixed-citation></tp:treatment-meta><tp:nomenclature><label>7.</label><tp:taxon-name>
                            <tp:taxon-name-part taxon-name-part-type="genus">Athaumaspis</tp:taxon-name-part>
                            <tp:taxon-name-part taxon-name-part-type="species">minutus</tp:taxon-name-part>
                            <object-id xmlns:xlink="http://www.w3.org/1999/xlink" content-type="zoobank" xlink:type="simple">http://zoobank.org/829CEB3D-6C75-4098-8773-C9BBE472BF5C</object-id>
                        </tp:taxon-name><tp:taxon-authority>Wang &amp; Liu</tp:taxon-authority><tp:taxon-status xmlns:xlink="http://www.w3.org/1999/xlink" xlink:type="simple">sp. n.</tp:taxon-status><xref ref-type="fig" rid="F7">Figs 24</xref><xref ref-type="fig" rid="F7">–30</xref></tp:nomenclature><tp:treatment-sec sec-type="Materials"><title>Materials.</title><p>Holotype♂, paratype2♀♀, Vietnam, Mt. Lang Bian, Alt. 1500– 2000m, 1961.V.19– VI.8, coll. N.R. Spencer (BPBM). Deposited in SEM temporarily.</p></tp:treatment-sec><tp:treatment-sec sec-type="Description"><title>Description.</title><p>Male. Head low in profile. Fastigium of vertex rather short, shallowly furrowed on dorsum (Fig. <xref ref-type="fig" rid="F7">24</xref>), face slightly oblique (Fig. <xref ref-type="fig" rid="F7">25</xref>), compound eyes oval and protruded outwards, last segment of maxillary palpi longer than preceding. The superior and inferior edge of pronotum nearly paralled from a lateral view, metazona slightly elevated, paranota of pronotum lower, hind margin rounded, humeral sinus absent; auditory foramina of thorax entirely exposed. Tegmina shorter than pronotum, hind margin obliquely truncated, hind wings reduced. Fore tibiae armed spines of type 4, 4 (1, 1) on either margin of ventral surface, hind tibiae with 20– 23 dorsal teeth each margin above and 2 pairs of apical spurs. Posterior margin of abdominal tergite 10 with middle process, distinctly branched (Fig. <xref ref-type="fig" rid="F7">26</xref>). Epiproct reduced. Cerci elongate, rather simple, incurved in its apical third, dorsal surface with weak keels (Fig. <xref ref-type="fig" rid="F7">27</xref>). Subgenital fig narrowed basally, broad in apical half, hind margin roundly emarginate with rather short styli (Fig. <xref ref-type="fig" rid="F7">28</xref>).</p><p>Female. General roughly as in male. Cerci short and conical, subgenital fig transverse and flabellate, hind margin circular convex (Fig. <xref ref-type="fig" rid="F7">29</xref>). Ovipositor is short, upcurved, ventral valve with a weak apical hook.</p></tp:treatment-sec><tp:treatment-sec sec-type="Coloration"><title>Coloration.</title><p>Body yellowish (maybe greenish in life), eyes blackish brown, antennae with inconspicuous darkish rings, fore and hind margins of pronotum either with blackish brown marking rounded yellow rim (Fig. <xref ref-type="fig" rid="F7">24</xref>), lateral lobe with 4 yellow markings.</p></tp:treatment-sec><tp:treatment-sec sec-type="Measurement"><title>Measurement.</title><p>(length in mm) Body, ♂7.5, ♀8.0; pronotum, ♂2.8, ♀2.2; tegmina, ♂1.0, ♀0.8; hind femora, ♂6.5, ♀7.0; ovipositor, ♀3.8.</p></tp:treatment-sec><tp:treatment-sec sec-type="Diagnosis"><title>Diagnosis.</title><p>This new species distinguishes from other species of the genus in body smaller, pronotum with blackish brown and yellow markings, female subgential fig with rounded posterior edge.</p></tp:treatment-sec><tp:treatment-sec sec-type="Etymology"><title>Etymology.</title><p>The specific epithet referrers body form of this species, from Latin minūtus. The gender of the epithet is masculine.</p></tp:treatment-sec><tp:treatment-sec sec-type="Distribution"><title>Distribution.</title><p>Vietnam.</p><fig id="F7" position="float" orientation="portrait"><label>Figures 24–30.</label><caption><p><tp:taxon-name><tp:taxon-name-part taxon-name-part-type="genus">Athaumaspis</tp:taxon-name-part> <tp:taxon-name-part taxon-name-part-type="species">minutus</tp:taxon-name-part></tp:taxon-name> sp. n. <bold>24</bold> head, pronotum and tegmina, dorsal view <bold>25</bold> head, pronotum and tegmina, lateral view <bold>26</bold> end of male abdomen, dorsal view <bold>27</bold> end of male abdomen, lateral view <bold>28</bold> end of male abdomen, ventral view <bold>29</bold> subgenital fig of female, ventral view <bold>30</bold> female abdomen terminal, lateral view.</p></caption><graphic xmlns:xlink="http://www.w3.org/1999/xlink" xlink:href="zookeys-443-011-g007.jpg" position="float" orientation="portrait" xlink:type="simple" id="oo_32232.jpg"/></fig></tp:treatment-sec></tp:taxon-treatment>
