# Supplementary material for: A synoptic review of the genus Thaumaspis Bolívar (Orthoptera, Tettigoniidae, Meconematinae) with the description of a new genus and four new species
Source: Zookeys. 2014 Sep 29;(443):11–33. doi: 10.3897/zookeys.443.7529 (PMC4205501; doi:10.3897/zookeys.443.7529)
Supplement: XML Treatment for Athaumaspis tibetanus [file zookeys.443.7529-treatment12.xml]

<!DOCTYPE tp:taxon-treatment
  PUBLIC "-//TaxonX//DTD Taxonomic Treatment Publishing DTD v0 20100105//EN" "tax-treatment-NSO.dtd">
<tp:taxon-treatment xmlns:tp="http://www.plazi.org/taxpub"><tp:treatment-meta><kwd-group><label>Taxon classification</label><kwd><named-content content-type="kingdom">Animalia</named-content></kwd><kwd><named-content content-type="order">Orthoptera</named-content></kwd><kwd><named-content content-type="family">Tettigoniidae</named-content></kwd></kwd-group><mixed-citation publication-type="journal"><person-group><name><surname>Wang</surname><given-names>Hanqiang</given-names></name><name><surname>Liu</surname><given-names>Xianwei</given-names></name><name><surname>Li</surname><given-names>Kai</given-names></name></person-group><article-title>A synoptic review of the genus <tp:taxon-name><tp:taxon-name-part taxon-name-part-type="genus">Thaumaspis</tp:taxon-name-part></tp:taxon-name> Bolívar (<tp:taxon-name><tp:taxon-name-part taxon-name-part-type="order">Orthoptera</tp:taxon-name-part></tp:taxon-name>, <tp:taxon-name><tp:taxon-name-part taxon-name-part-type="family">Tettigoniidae</tp:taxon-name-part></tp:taxon-name>, <tp:taxon-name><tp:taxon-name-part taxon-name-part-type="subfamily">Meconematinae</tp:taxon-name-part></tp:taxon-name>) with the description of a new genus and four new species</article-title><source>Zookeys</source><day>29</day><month>9</month><year>2014</year><volume>2014</volume><issue>443</issue><fpage>11</fpage><lpage>33</lpage><pub-id pub-id-type="doi">10.3897/zookeys.443.7529</pub-id></mixed-citation></tp:treatment-meta><tp:nomenclature><label>8.</label><tp:taxon-name>
                            <tp:taxon-name-part taxon-name-part-type="genus">Athaumaspis</tp:taxon-name-part>
                            <tp:taxon-name-part taxon-name-part-type="species">tibetanus</tp:taxon-name-part>
                            <object-id xmlns:xlink="http://www.w3.org/1999/xlink" content-type="zoobank" xlink:type="simple">http://zoobank.org/C0DE31AE-E56B-47E3-AC1E-5141CBAB73BA</object-id>
                        </tp:taxon-name><tp:taxon-authority>Wang &amp; Liu</tp:taxon-authority><tp:taxon-status xmlns:xlink="http://www.w3.org/1999/xlink" xlink:type="simple">sp. n.</tp:taxon-status><xref ref-type="fig" rid="F8">Figs 31</xref><xref ref-type="fig" rid="F8">–34</xref><!--PageBreak--><!--PageBreak--><!--PageBreak--><!--PageBreak--></tp:nomenclature><tp:treatment-sec sec-type="Materials"><title>Materials.</title><p>Holotype ♂ (# 14088760), China, Xizang, Nyalam Country, Zhangmu, Alt. 2300m, 2010.VII.17–18, coll. W.X. Bi; Paratype 1♂ (# 14088761), same data as holotype (SEM).</p></tp:treatment-sec><tp:treatment-sec sec-type="Description"><title>Description.</title><p>Male. Head high in profile. Fastigium of vertex short, dorsum shallowly furrowed in middle, face slightly oblique (Fig. <xref ref-type="fig" rid="F8">31</xref>), but higher, compound eyes subovoid and moderately protruded, last segment of maxillary palpi slightly longer than preceding. Protonum nearly triangular in profile, metazona little elevated, paranota higher, hind margin obliquely truncated without humeral sinus; auditory foramina of thorax entirely exposed. Tegmina shorter than pronotum by one third, posterior edge truncated; hind wings deduced. Fore tibiae spines armed 4, 4 (1, 1), hind tibiae with 19–20 dorsal teeth either margin above and 2 pairs of apical spurs. 10<sup>th</sup> abdominal tergite bearing an extended process at the middle of hind margin, bending vertically downwards and invisible dorsally (Fig. <xref ref-type="fig" rid="F8">32</xref>), apex distinctly branched (Fig. <xref ref-type="fig" rid="F8">33</xref>). Epiproct reduced. Cerci longer, inner surface of base occurs a lobe, incurved in one third, apex moderately expanding. Subgenital fig longer than width, apical two fifth narrowing towards tip, little convex at median hind margin, styli short (Fig. <xref ref-type="fig" rid="F8">34</xref>).</p><p>Female unknown.</p></tp:treatment-sec><tp:treatment-sec sec-type="Coloration"><title>Coloration.</title><p>Body yellowish (may be greenish in life), unicolor.</p></tp:treatment-sec><tp:treatment-sec sec-type="Measurement"><title>Measurement.</title><p>(length in mm) Body, ♂7.0–8.0; pronotum, ♂3.3–3.5; tegmina, ♂2.0; hind femora, ♂6.5–7.0.</p></tp:treatment-sec><tp:treatment-sec sec-type="Diagnosis"><title>Diagnosis.</title><p>This species looks different from type species in general, distinguishes mainly by higher head and pronotum in profile and inner lobe of cerci; but shearing branched process of male 10th abdominal tergite and simple but slender cerci.</p></tp:treatment-sec><tp:treatment-sec sec-type="Etymology"><title>Etymology.</title><p>The specific epithet is Latinized name of district Tibet where this species distributed. The gender of the epithet is masculine.</p></tp:treatment-sec><tp:treatment-sec sec-type="Distribution"><title>Distribution.</title><p>China (Xizang).</p><fig id="F8" position="float" orientation="portrait"><label>Figures 31–34.</label><caption><p><tp:taxon-name><tp:taxon-name-part taxon-name-part-type="genus">Athaumaspis</tp:taxon-name-part> <tp:taxon-name-part taxon-name-part-type="species">tibetanus</tp:taxon-name-part></tp:taxon-name> sp. n. based on # 14088761 (<bold>31, 34</bold>) and # 14088760 (<bold>32, 33</bold>) <bold>31</bold> head, pronotum and tegmina, lateral view <bold>32</bold> end of male abdomen, dorsal view <bold>33</bold> middle process of male 10<sup>th</sup> abdominal tergite, rear view <bold>34</bold> subgenital fig of male, ventral view.</p></caption><graphic xmlns:xlink="http://www.w3.org/1999/xlink" xlink:href="zookeys-443-011-g008.jpg" position="float" orientation="portrait" xlink:type="simple" id="oo_32233.jpg"/></fig></tp:treatment-sec></tp:taxon-treatment>
