# Supplementary material for: A synoptic review of the genus Thaumaspis Bolívar (Orthoptera, Tettigoniidae, Meconematinae) with the description of a new genus and four new species
Source: Zookeys. 2014 Sep 29;(443):11–33. doi: 10.3897/zookeys.443.7529 (PMC4205501; doi:10.3897/zookeys.443.7529)
Supplement: XML Treatment for Athaumaspis bifurcatus [file zookeys.443.7529-treatment13.xml]

<!DOCTYPE tp:taxon-treatment
  PUBLIC "-//TaxonX//DTD Taxonomic Treatment Publishing DTD v0 20100105//EN" "tax-treatment-NSO.dtd">
<tp:taxon-treatment xmlns:tp="http://www.plazi.org/taxpub"><tp:treatment-meta><kwd-group><label>Taxon classification</label><kwd><named-content content-type="kingdom">Animalia</named-content></kwd><kwd><named-content content-type="order">Orthoptera</named-content></kwd><kwd><named-content content-type="family">Tettigoniidae</named-content></kwd></kwd-group><mixed-citation publication-type="journal"><person-group><name><surname>Wang</surname><given-names>Hanqiang</given-names></name><name><surname>Liu</surname><given-names>Xianwei</given-names></name><name><surname>Li</surname><given-names>Kai</given-names></name></person-group><article-title>A synoptic review of the genus <tp:taxon-name><tp:taxon-name-part taxon-name-part-type="genus">Thaumaspis</tp:taxon-name-part></tp:taxon-name> Bolívar (<tp:taxon-name><tp:taxon-name-part taxon-name-part-type="order">Orthoptera</tp:taxon-name-part></tp:taxon-name>, <tp:taxon-name><tp:taxon-name-part taxon-name-part-type="family">Tettigoniidae</tp:taxon-name-part></tp:taxon-name>, <tp:taxon-name><tp:taxon-name-part taxon-name-part-type="subfamily">Meconematinae</tp:taxon-name-part></tp:taxon-name>) with the description of a new genus and four new species</article-title><source>Zookeys</source><day>29</day><month>9</month><year>2014</year><volume>2014</volume><issue>443</issue><fpage>11</fpage><lpage>33</lpage><pub-id pub-id-type="doi">10.3897/zookeys.443.7529</pub-id></mixed-citation></tp:treatment-meta><tp:nomenclature><label>9.</label><tp:taxon-name>
                            <tp:taxon-name-part taxon-name-part-type="genus">Athaumaspis</tp:taxon-name-part>
                            <tp:taxon-name-part taxon-name-part-type="species">bifurcatus</tp:taxon-name-part>
                        </tp:taxon-name><tp:taxon-authority>(Liu, Zhou &amp; Bi, 2010)</tp:taxon-authority><tp:taxon-status xmlns:xlink="http://www.w3.org/1999/xlink" xlink:type="simple">comb. n.</tp:taxon-status><xref ref-type="fig" rid="F9">Figs 35</xref><xref ref-type="fig" rid="F9">–36</xref><tp:nomenclature-citation-list><tp:nomenclature-citation><tp:taxon-name><tp:taxon-name-part taxon-name-part-type="genus">Thaumaspis</tp:taxon-name-part> <tp:taxon-name-part taxon-name-part-type="species">bifurcata</tp:taxon-name-part></tp:taxon-name><comment>: <xref ref-type="bibr" rid="B13">Liu et al. 2010</xref>: 81.</comment></tp:nomenclature-citation></tp:nomenclature-citation-list></tp:nomenclature><tp:treatment-sec sec-type="Diagnosis"><title>Diagnosis.</title><p>Posterior margin of male 10<sup>th</sup> abdominal tergite with a small branched process, male cercus stout and bifurcated, superior ramus clubbed, inferior ramus with an inner triangular lobe at proximal part.</p></tp:treatment-sec><tp:treatment-sec sec-type="Coloration"><title>Coloration.</title><p>Body yellowish green. Eyes and spines of hind tibiae blackish, genicular lobes of all femora each with a blackish spot.</p></tp:treatment-sec><tp:treatment-sec sec-type="Material examined"><title>Material examined.</title><p>Holotype♂, paratype1♂, Daitianping, Fengyangshan National Nature Reserve, Zhejiang, Alt. 1200m, 2008.X.20, coll. S.L. Liu.</p></tp:treatment-sec><tp:treatment-sec sec-type="Measurement"><title>Measurement.</title><p>(length in mm) Body, ♀6,5; pronotum, ♀3.5; tegmina, ♀2.0; hind femora, ♀6.5.</p></tp:treatment-sec><tp:treatment-sec sec-type="Discussion"><title>Discussion.</title><p>The cerci of this species are stouter and quite different from previous 2 species of this genus which makes it easy to tell them apart, meanwhile the species meets the diagnosis of <tp:taxon-name><tp:taxon-name-part taxon-name-part-type="genus">Athaumaspis</tp:taxon-name-part></tp:taxon-name> in hypognathous head and bifurcated posterior marginal process of abdominal tergite 10. According to the features of male here we treat this species as an <tp:taxon-name><tp:taxon-name-part taxon-name-part-type="genus">Athaumaspis</tp:taxon-name-part></tp:taxon-name>. The specific epithet of this species originally was feminine, primarily based on <xref ref-type="bibr" rid="B7">Gorochov (1993)</xref>, but according to type species of <tp:taxon-name><tp:taxon-name-part taxon-name-part-type="genus">Thaumaspis</tp:taxon-name-part></tp:taxon-name> the genus is masculine and ‘bifurcata’ should be ‘bifurcatus’, The same apply for <tp:taxon-name><tp:taxon-name-part taxon-name-part-type="genus">Athaumaspis</tp:taxon-name-part></tp:taxon-name> and <tp:taxon-name><tp:taxon-name-part taxon-name-part-type="genus">Pseudothaumaspis</tp:taxon-name-part></tp:taxon-name>.</p></tp:treatment-sec><tp:treatment-sec sec-type="Distribution"><title>Distribution.</title><p>China (Zhejiang).</p><fig id="F9" position="float" orientation="portrait"><label>Figures 35–36.</label><caption><p><tp:taxon-name><tp:taxon-name-part taxon-name-part-type="genus">Athaumaspis</tp:taxon-name-part> <tp:taxon-name-part taxon-name-part-type="species">bifurcatus</tp:taxon-name-part></tp:taxon-name> (Liu, Zhou &amp; Bi, 2010) comb. n. <bold>35</bold> head, pronotum and tegmina, lateral view <bold>36</bold> end of male abdomen, ventral-rear view, and right cercus, dorsal view.</p></caption><graphic xmlns:xlink="http://www.w3.org/1999/xlink" xlink:href="zookeys-443-011-g009.jpg" position="float" orientation="portrait" xlink:type="simple" id="oo_32234.jpg"/></fig></tp:treatment-sec><ref-list><ref id="B13"><mixed-citation xmlns:xlink="http://www.w3.org/1999/xlink" xlink:type="simple"><person-group><name name-style="western"><surname>Liu</surname><given-names>XW</given-names></name><name name-style="western"><surname>Zhou</surname><given-names>M</given-names></name><name name-style="western"><surname>Bi</surname><given-names>WX</given-names></name></person-group> (<year>2010</year>) <chapter-title><tp:taxon-name><tp:taxon-name-part taxon-name-part-type="order">Orthoptera</tp:taxon-name-part></tp:taxon-name>: <tp:taxon-name><tp:taxon-name-part taxon-name-part-type="superfamily">Tettigonoidea</tp:taxon-name-part></tp:taxon-name></chapter-title>. In: <person-group><name name-style="western"><surname>Xu</surname><given-names>H</given-names></name></person-group> (<role>Ed.</role>) <source>Insects of Fengyangshan National Nature Reserve</source>. <publisher-name>China Forestry Publishing House</publisher-name>, <fpage>68</fpage>–<lpage>91</lpage>.</mixed-citation></ref><ref id="B7"><mixed-citation xmlns:xlink="http://www.w3.org/1999/xlink" xlink:type="simple"><person-group><name name-style="western"><surname>Gorochov</surname><given-names>AV</given-names></name></person-group> (<year>1993</year>) <article-title>A contribution to the knowledge of the tribe <tp:taxon-name><tp:taxon-name-part taxon-name-part-type="tribe">Meconematini</tp:taxon-name-part></tp:taxon-name> (<tp:taxon-name><tp:taxon-name-part taxon-name-part-type="order">Orthoptera</tp:taxon-name-part></tp:taxon-name>: <tp:taxon-name><tp:taxon-name-part taxon-name-part-type="family">Tettigoniidae</tp:taxon-name-part></tp:taxon-name>).</article-title><source>Zoosystematica Rossica</source><volume>2</volume>(<issue>1</issue>): <fpage>63</fpage>–<lpage>92</lpage>.</mixed-citation></ref></ref-list></tp:taxon-treatment>
