# Supplementary material for: A synoptic review of the genus Thaumaspis Bolívar (Orthoptera, Tettigoniidae, Meconematinae) with the description of a new genus and four new species
Source: Zookeys. 2014 Sep 29;(443):11–33. doi: 10.3897/zookeys.443.7529 (PMC4205501; doi:10.3897/zookeys.443.7529)
Supplement: XML Treatment for Pseudothaumaspis [file zookeys.443.7529-treatment14.xml]

<!DOCTYPE tp:taxon-treatment
  PUBLIC "-//TaxonX//DTD Taxonomic Treatment Publishing DTD v0 20100105//EN" "tax-treatment-NSO.dtd">
<tp:taxon-treatment xmlns:tp="http://www.plazi.org/taxpub"><tp:treatment-meta><kwd-group><label>Taxon classification</label><kwd><named-content content-type="kingdom">Animalia</named-content></kwd><kwd><named-content content-type="order">Orthoptera</named-content></kwd><kwd><named-content content-type="family">Tettigoniidae</named-content></kwd></kwd-group><mixed-citation publication-type="journal"><person-group><name><surname>Wang</surname><given-names>Hanqiang</given-names></name><name><surname>Liu</surname><given-names>Xianwei</given-names></name><name><surname>Li</surname><given-names>Kai</given-names></name></person-group><article-title>A synoptic review of the genus <tp:taxon-name><tp:taxon-name-part taxon-name-part-type="genus">Thaumaspis</tp:taxon-name-part></tp:taxon-name> Bolívar (<tp:taxon-name><tp:taxon-name-part taxon-name-part-type="order">Orthoptera</tp:taxon-name-part></tp:taxon-name>, <tp:taxon-name><tp:taxon-name-part taxon-name-part-type="family">Tettigoniidae</tp:taxon-name-part></tp:taxon-name>, <tp:taxon-name><tp:taxon-name-part taxon-name-part-type="subfamily">Meconematinae</tp:taxon-name-part></tp:taxon-name>) with the description of a new genus and four new species</article-title><source>Zookeys</source><day>29</day><month>9</month><year>2014</year><volume>2014</volume><issue>443</issue><fpage>11</fpage><lpage>33</lpage><pub-id pub-id-type="doi">10.3897/zookeys.443.7529</pub-id></mixed-citation></tp:treatment-meta><tp:nomenclature><label>Genus</label><tp:taxon-name>
                            <tp:taxon-name-part taxon-name-part-type="genus">Pseudothaumaspis</tp:taxon-name-part>
                        </tp:taxon-name><tp:taxon-authority>Gorochov, 1998</tp:taxon-authority><tp:taxon-status xmlns:xlink="http://www.w3.org/1999/xlink" xlink:type="simple">stat. n.</tp:taxon-status><tp:nomenclature-citation-list><tp:nomenclature-citation><tp:taxon-name><tp:taxon-name-part taxon-name-part-type="genus">Thaumaspis</tp:taxon-name-part> (<tp:taxon-name-part taxon-name-part-type="subgenus">Pseudothaumaspis</tp:taxon-name-part>)</tp:taxon-name><comment>: <xref ref-type="bibr" rid="B8">Gorochov 1998</xref>: 115.</comment></tp:nomenclature-citation></tp:nomenclature-citation-list></tp:nomenclature><tp:treatment-sec sec-type="Type species"><title>Type species.</title><p><tp:taxon-name><tp:taxon-name-part taxon-name-part-type="genus">Pseudothaumaspis</tp:taxon-name-part> <tp:taxon-name-part taxon-name-part-type="species">gialaiensis</tp:taxon-name-part></tp:taxon-name> Gorochov, 1998.</p></tp:treatment-sec><tp:treatment-sec sec-type="Diagnosis"><title>Diagnosis.</title><p>This genus differs from <tp:taxon-name><tp:taxon-name-part taxon-name-part-type="genus">Thaumaspis</tp:taxon-name-part></tp:taxon-name> by hypognathous head, differs form all previous genera by unusual ventral arms at lower part of male 10<sup>th</sup> abdominal tergite, moreover posterior marginal processes of this tergite absence or instead of by small lobes, varied apex of cerci and almost trilobed posterior part of female subgenital fig. We believed hypognathous head and unique ventral arm of male 10<sup>th</sup> abdominal tergite sufficient to exclude <tp:taxon-name><tp:taxon-name-part taxon-name-part-type="genus">Pseudothaumaspis</tp:taxon-name-part></tp:taxon-name> from <tp:taxon-name><tp:taxon-name-part taxon-name-part-type="genus">Thaumaspis</tp:taxon-name-part></tp:taxon-name> and elevate it to generic status.</p></tp:treatment-sec><ref-list><ref id="B8"><mixed-citation xmlns:xlink="http://www.w3.org/1999/xlink" xlink:type="simple"><person-group><name name-style="western"><surname>Gorochov</surname><given-names>AV</given-names></name></person-group> (<year>1998</year>) <article-title>New and little known <tp:taxon-name><tp:taxon-name-part taxon-name-part-type="subfamily">Meconematinae</tp:taxon-name-part></tp:taxon-name> of the tribes <tp:taxon-name><tp:taxon-name-part taxon-name-part-type="tribe">Meconematini</tp:taxon-name-part></tp:taxon-name> and <tp:taxon-name><tp:taxon-name-part taxon-name-part-type="tribe">Phlugidini</tp:taxon-name-part></tp:taxon-name> (<tp:taxon-name><tp:taxon-name-part taxon-name-part-type="order">Orthoptera</tp:taxon-name-part></tp:taxon-name>: <tp:taxon-name><tp:taxon-name-part taxon-name-part-type="family">Tettigoniidae</tp:taxon-name-part></tp:taxon-name>).</article-title><source>Zoosystematica Rossica</source><volume>7</volume>(<issue>1</issue>): <fpage>101</fpage>–<lpage>131</lpage>.</mixed-citation></ref></ref-list></tp:taxon-treatment>
