# Supplementary material for: A synoptic review of the genus Thaumaspis Bolívar (Orthoptera, Tettigoniidae, Meconematinae) with the description of a new genus and four new species
Source: Zookeys. 2014 Sep 29;(443):11–33. doi: 10.3897/zookeys.443.7529 (PMC4205501; doi:10.3897/zookeys.443.7529)
Supplement: XML Treatment for Pseudothaumaspis gialaiensis [file zookeys.443.7529-treatment15.xml]

<!DOCTYPE tp:taxon-treatment
  PUBLIC "-//TaxonX//DTD Taxonomic Treatment Publishing DTD v0 20100105//EN" "tax-treatment-NSO.dtd">
<tp:taxon-treatment xmlns:tp="http://www.plazi.org/taxpub"><tp:treatment-meta><kwd-group><label>Taxon classification</label><kwd><named-content content-type="kingdom">Animalia</named-content></kwd><kwd><named-content content-type="order">Orthoptera</named-content></kwd><kwd><named-content content-type="family">Tettigoniidae</named-content></kwd></kwd-group><mixed-citation publication-type="journal"><person-group><name><surname>Wang</surname><given-names>Hanqiang</given-names></name><name><surname>Liu</surname><given-names>Xianwei</given-names></name><name><surname>Li</surname><given-names>Kai</given-names></name></person-group><article-title>A synoptic review of the genus <tp:taxon-name><tp:taxon-name-part taxon-name-part-type="genus">Thaumaspis</tp:taxon-name-part></tp:taxon-name> Bolívar (<tp:taxon-name><tp:taxon-name-part taxon-name-part-type="order">Orthoptera</tp:taxon-name-part></tp:taxon-name>, <tp:taxon-name><tp:taxon-name-part taxon-name-part-type="family">Tettigoniidae</tp:taxon-name-part></tp:taxon-name>, <tp:taxon-name><tp:taxon-name-part taxon-name-part-type="subfamily">Meconematinae</tp:taxon-name-part></tp:taxon-name>) with the description of a new genus and four new species</article-title><source>Zookeys</source><day>29</day><month>9</month><year>2014</year><volume>2014</volume><issue>443</issue><fpage>11</fpage><lpage>33</lpage><pub-id pub-id-type="doi">10.3897/zookeys.443.7529</pub-id></mixed-citation></tp:treatment-meta><tp:nomenclature><label>10.</label><tp:taxon-name>
                            <tp:taxon-name-part taxon-name-part-type="genus">Pseudothaumaspis</tp:taxon-name-part>
                            <tp:taxon-name-part taxon-name-part-type="species">gialaiensis</tp:taxon-name-part>
                        </tp:taxon-name><tp:taxon-authority>Gorochov, 1998</tp:taxon-authority><xref ref-type="fig" rid="F10">Figs 37</xref><xref ref-type="fig" rid="F10">–41</xref><!--PageBreak--><!--PageBreak--><!--PageBreak--><!--PageBreak--><tp:nomenclature-citation-list><tp:nomenclature-citation><tp:taxon-name><tp:taxon-name-part taxon-name-part-type="genus">Thaumaspis</tp:taxon-name-part> (<tp:taxon-name-part taxon-name-part-type="subgenus">Pseudothaumaspis</tp:taxon-name-part>) <tp:taxon-name-part taxon-name-part-type="species">gialaiensis</tp:taxon-name-part></tp:taxon-name><comment>: <xref ref-type="bibr" rid="B8">Gorochov 1998</xref>: 115, figs 104– 109.</comment></tp:nomenclature-citation></tp:nomenclature-citation-list></tp:nomenclature><tp:treatment-sec sec-type="Diagnosis"><title>Diagnosis.</title><p>Lower lobe of the male hind knee with spine, apex of male cerci with 3 processes (Figs <xref ref-type="fig" rid="F10">37</xref>–<xref ref-type="fig" rid="F10">39</xref>), shorter subgenital fig with longer styli, genital smaller, apex with small a sclerous corium (Fig. <xref ref-type="fig" rid="F10">40</xref>). Female subgential fig transverse (Fig. <xref ref-type="fig" rid="F10">41</xref>), hind margin bent downwards; ventral valve of ovipositor with an apical hook.</p></tp:treatment-sec><tp:treatment-sec sec-type="Coloration"><title>Coloration.</title><p>Body yellowish green, almost unicolor, antennae with brown rings, lower part of the pronotum lateral lobe with brown edge; apex of tibiae, tarsus and spine of tibiae darkened.</p></tp:treatment-sec><tp:treatment-sec sec-type="Measurement"><title>Measurement.</title><p>(length in mm) Body, ♂13.0– 14.0, ♀12.0– 13.0; pronotum, ♂4.2– 4.5, ♀4.0– 4.2; tegmina, ♂4.0– 4.5, ♀3.0; hind femora, ♂13.5– 14.0, ♀14.0– 15.0; ovipositor, ♀5.8– 6.0.</p></tp:treatment-sec><tp:treatment-sec sec-type="Distribution"><title>Distribution.</title><p>Vietnam.</p><fig id="F10" position="float" orientation="portrait"><label>Figures 37–41.</label><caption><p><tp:taxon-name><tp:taxon-name-part taxon-name-part-type="genus">Pseudothaumaspis</tp:taxon-name-part> <tp:taxon-name-part taxon-name-part-type="species">gialaiensis</tp:taxon-name-part></tp:taxon-name> Gorochov, 1998 (after Gorochov) <bold>37</bold> end of male abdomen, dorsal view <bold>38</bold> end of male abdomen, lateral view <bold>39</bold> end of male abdomen, ventral view <bold>40</bold> male genitals, dorsal view <bold>41</bold> subgenital fig of female, ventral view.</p></caption><graphic xmlns:xlink="http://www.w3.org/1999/xlink" xlink:href="zookeys-443-011-g010.jpg" position="float" orientation="portrait" xlink:type="simple" id="oo_32235.jpg"/></fig></tp:treatment-sec><ref-list><ref id="B8"><mixed-citation xmlns:xlink="http://www.w3.org/1999/xlink" xlink:type="simple"><person-group><name name-style="western"><surname>Gorochov</surname><given-names>AV</given-names></name></person-group> (<year>1998</year>) <article-title>New and little known <tp:taxon-name><tp:taxon-name-part taxon-name-part-type="subfamily">Meconematinae</tp:taxon-name-part></tp:taxon-name> of the tribes <tp:taxon-name><tp:taxon-name-part taxon-name-part-type="tribe">Meconematini</tp:taxon-name-part></tp:taxon-name> and <tp:taxon-name><tp:taxon-name-part taxon-name-part-type="tribe">Phlugidini</tp:taxon-name-part></tp:taxon-name> (<tp:taxon-name><tp:taxon-name-part taxon-name-part-type="order">Orthoptera</tp:taxon-name-part></tp:taxon-name>: <tp:taxon-name><tp:taxon-name-part taxon-name-part-type="family">Tettigoniidae</tp:taxon-name-part></tp:taxon-name>).</article-title><source>Zoosystematica Rossica</source><volume>7</volume>(<issue>1</issue>): <fpage>101</fpage>–<lpage>131</lpage>.</mixed-citation></ref></ref-list></tp:taxon-treatment>
