# Supplementary material for: A synoptic review of the genus Thaumaspis Bolívar (Orthoptera, Tettigoniidae, Meconematinae) with the description of a new genus and four new species
Source: Zookeys. 2014 Sep 29;(443):11–33. doi: 10.3897/zookeys.443.7529 (PMC4205501; doi:10.3897/zookeys.443.7529)
Supplement: XML Treatment for Pseudothaumaspis bispinosus [file zookeys.443.7529-treatment16.xml]

<!DOCTYPE tp:taxon-treatment
  PUBLIC "-//TaxonX//DTD Taxonomic Treatment Publishing DTD v0 20100105//EN" "tax-treatment-NSO.dtd">
<tp:taxon-treatment xmlns:tp="http://www.plazi.org/taxpub"><tp:treatment-meta><kwd-group><label>Taxon classification</label><kwd><named-content content-type="kingdom">Animalia</named-content></kwd><kwd><named-content content-type="order">Orthoptera</named-content></kwd><kwd><named-content content-type="family">Tettigoniidae</named-content></kwd></kwd-group><mixed-citation publication-type="journal"><person-group><name><surname>Wang</surname><given-names>Hanqiang</given-names></name><name><surname>Liu</surname><given-names>Xianwei</given-names></name><name><surname>Li</surname><given-names>Kai</given-names></name></person-group><article-title>A synoptic review of the genus <tp:taxon-name><tp:taxon-name-part taxon-name-part-type="genus">Thaumaspis</tp:taxon-name-part></tp:taxon-name> Bolívar (<tp:taxon-name><tp:taxon-name-part taxon-name-part-type="order">Orthoptera</tp:taxon-name-part></tp:taxon-name>, <tp:taxon-name><tp:taxon-name-part taxon-name-part-type="family">Tettigoniidae</tp:taxon-name-part></tp:taxon-name>, <tp:taxon-name><tp:taxon-name-part taxon-name-part-type="subfamily">Meconematinae</tp:taxon-name-part></tp:taxon-name>) with the description of a new genus and four new species</article-title><source>Zookeys</source><day>29</day><month>9</month><year>2014</year><volume>2014</volume><issue>443</issue><fpage>11</fpage><lpage>33</lpage><pub-id pub-id-type="doi">10.3897/zookeys.443.7529</pub-id></mixed-citation></tp:treatment-meta><tp:nomenclature><label>11.</label><tp:taxon-name>
                            <tp:taxon-name-part taxon-name-part-type="genus">Pseudothaumaspis</tp:taxon-name-part>
                            <tp:taxon-name-part taxon-name-part-type="species">bispinosus</tp:taxon-name-part>
                            <object-id xmlns:xlink="http://www.w3.org/1999/xlink" content-type="zoobank" xlink:type="simple">http://zoobank.org/C3EBFD67-A6E6-4B04-9A2D-243437D35BB6</object-id>
                        </tp:taxon-name><tp:taxon-authority>Wang &amp; Liu</tp:taxon-authority><tp:taxon-status xmlns:xlink="http://www.w3.org/1999/xlink" xlink:type="simple">sp. n.</tp:taxon-status><xref ref-type="fig" rid="F11">Figs 42</xref><xref ref-type="fig" rid="F11">–45</xref></tp:nomenclature><tp:treatment-sec sec-type="Materials"><title>Materials.</title><p>Holotype♂, Vietnam, 40km S of Dilanh (Djiring), Alt. 543m, 1960.IV.26, coll. L.W. Quate (BPBM). Deposited in SEM temporarily.</p></tp:treatment-sec><tp:treatment-sec sec-type="Description"><title>Description.</title><p>Male. Fastigium of vertex short, without dorsal groove, face slightly oblique (Fig. <xref ref-type="fig" rid="F11">42</xref>), compound eyes oval and protruded forwards and outwards, last segment of maxillary palpi slightly longer than preceding. The superior edge and inferior edge of pronotum paralleled and almost straight, paranota lower, front margin little sinuate, hind margin straight without humeral sinus and obliquely truncated; auditory foramina of thorax small and entirely exposed. Tegmina almost equal to pronotum, apex rounded; hind wings degenerate. Fore tibiae armed ventral spines of type 4, 4 (1, 1), lower lobe of the hind knee bearing a spine, hind tibiae with 28–31 dorsal teeth each margin above and 2 pairs of apical spurs. Hind margin of 10<sup>th</sup> abdominal tergite little sinuate (Fig. <xref ref-type="fig" rid="F11">43</xref>), lower part becoming a pair of elongate branches (Figs <xref ref-type="fig" rid="F11">44</xref>–<xref ref-type="fig" rid="F11">45</xref>); cerci robust, generally conical and apex blunt, but each with 2 long inner processes: prior one downward, posterior one upward and little branched at apex. Subgenital fig damaged.</p><p>Female unknown.</p></tp:treatment-sec><tp:treatment-sec sec-type="Coloration"><title>Coloration.</title><p>Body yellowish (may be greenish alive), eyes blackish brown, antennae with inconspicuous darkish rings.</p></tp:treatment-sec><tp:treatment-sec sec-type="Measurement"><title>Measurement.</title><p>(length in mm) Body, ♂12.0; pronotum, ♂3.8; tegmina, ♂4.0; hind femora, ♂12.0.</p></tp:treatment-sec><tp:treatment-sec sec-type="Discussion"><title>Discussion.</title><p>This new species is similar to <tp:taxon-name><tp:taxon-name-part taxon-name-part-type="genus">Pseudothaumaspis</tp:taxon-name-part> <tp:taxon-name-part taxon-name-part-type="species">gialaiensis</tp:taxon-name-part></tp:taxon-name> Gorochov, 1998, but differs mainly in the appearance of the male cerci. The single specimen of this species is in bad condition, especially the abdomen. Fortunately, the unique ventral arms of the 10<sup>th</sup> abdominal segment and the cerci are intact.</p></tp:treatment-sec><tp:treatment-sec sec-type="Etymology"><title>Etymology.</title><p>The specific epithet refers to the character of male cerci which bearing 2 spinous processes, compose by prefix 'bi-' which means double and 'spinosus' which means spiny.</p></tp:treatment-sec><tp:treatment-sec sec-type="Distribution"><title>Distribution.</title><p>Vietnam.</p><fig id="F11" position="float" orientation="portrait"><label>Figures 42–45.</label><caption><p><tp:taxon-name><tp:taxon-name-part taxon-name-part-type="genus">Pseudothaumaspis</tp:taxon-name-part> <tp:taxon-name-part taxon-name-part-type="species">bispinosus</tp:taxon-name-part></tp:taxon-name> sp. n. <bold>42</bold> head, pronotum and tegmina, lateral view <bold>43</bold> end of male abdomen, dorsal view <bold>44</bold> end of male abdomen, lateral view <bold>45</bold> end of male abdomen, ventral view.</p></caption><graphic xmlns:xlink="http://www.w3.org/1999/xlink" xlink:href="zookeys-443-011-g011.jpg" position="float" orientation="portrait" xlink:type="simple" id="oo_32646.jpg"/></fig></tp:treatment-sec></tp:taxon-treatment>
